# Supplementary material for: yRACK1/Asc1 proxiOMICs—Towards Illuminating Ships Passing in the Night
Source: Cells. 2019 Nov 4;8(11):1384. doi: 10.3390/cells8111384 (PMC6912217; doi:10.3390/cells8111384)
Supplement: Supplementary file 1 [file cells-08-01384-s001.zip]

Archive with 1 entries (1 files):
- cells-618703-supplementary.xlsx
