# Supplementary material for: yRACK1/Asc1 proxiOMICs—Towards Illuminating Ships Passing in the Night
Source: Cells. 2019 Nov 4;8(11):1384. doi: 10.3390/cells8111384 (PMC6912217; doi:10.3390/cells8111384)
Supplement: Supplementary file 1 [file cells-08-01384-s001.zip › cells-618703-supplementary.xlsx]

## Sheet: Table S1
Table S1. LC-MS identification and quantification results for proteins identified in proximity of Rps2-BirA*. Data belong to Figure 2.
			ASC1 RPS2-birA*/birA*			asc1- RPS2-birA*/birA*			asc1- RPS2-birA*/ASC1 RPS2-birA*			Mean of ratios			Standarddeviations			Ratio variability [%]			Ratio count			iso-count			Ratio variability [%]			Ratio count			iso-count			Ratio variability [%]			Ratio count			iso-count			Sequence coverage [%]			Unique + razor sequence coverage	Unique sequence coverage [%]
			normalized log2 ratios of replicate			normalized log2 ratios of replicate			normalized log2 ratios of replicate			ASC1 RPS2-birA*/ birA*	asc1- RPS2-birA*/ birA*	asc1- RPS2-birA*/ ASC1 RPS2-birA*	ASC1 RPS2-birA*/ birA*	asc1- RPS2-birA*/ birA*	asc1- RPS2-birA*/ ASC1 RPS2-birA*
			1	2	3	1	2	3	1	2	3							1	2	3	1	2	3	1	2	3	1	2	3	1	2	3	1	2	3	1	2	3	1	2	3	1	2	3	1	2	3
Protein	Protein IDs	Protein names	L/M	L/M	L/H	H/M	H/M	M/H	H/L	H/L	M/L							L/M	L/M	M/L	L/M	L/M	M/L	L/M	L/M	M/L	H/L	H/L	L/H	H/L	H/L	L/H	H/L	H/L	L/H	H/M	H/M	M/H	H/M	H/M	M/H	H/M	H/M	M/H
Stm1	P39015	Suppressor protein STM1	1.92879	2.14407	1.75692	1.81652	2.22302	1.88892	0.062398	0.0721745	-0.180888	1.94326	1.97615	-0.0154384	0.193984	0.216838	0.143367	26.841	21.354	12.346	44	38	25	21	31	6	12.897	9.1665	20.414	44	38	23	21	31	4	21.193	9.3494	20.993	44	38	23	21	31	4	61.5	49.1	55.3	65.2	65.2
Rps2	P25443	40S ribosomal protein S2	1.744	0.796611	1.81919	1.51374	0.95784	1.81868	-0.273692	0.124196	-0.11951	1.45327	1.43009	-0.0896688	0.569923	0.436475	0.200615	25.565	40.861	4.9361	96	42	94	77	36	72	6.2505	14.475	108.3	96	42	69	77	36	47	32.009	17.283	110.9	96	42	69	77	36	47	77.2	65	46.5	77.2	77.2
Rpg1	P38249	Eukaryotic translation initiation factor 3 subunit A	2.16404	1.8456	1.95176	1.99751	1.90308	1.85303	-0.164496	-0.00977119	-0.229399	1.98714	1.91787	-0.134556	0.162143	0.0733662	0.112834	20.483	27.755	33.929	52	27	66	30	18	30	10.875	7.9386	14.173	52	27	64	30	18	28	17.965	20.202	19.407	52	27	64	30	18	28	44.5	26.7	39.8	50.7	50.7
Sqs1	P53866	Protein SQS1	0.575379	1.04382	0.877235	1.03527	1.3872	1.21073	0.394843	0.164529	0.283803	0.832146	1.21107	0.281058	0.237455	0.175963	0.115182	15.493	11.574	15.111	27	5	15	5	3	6	17.045	42.051	3.431	27	5	15	5	3	6	24.465	33.727	14.696	27	5	15	5	3	6	31.7	9.8	12.6	33.2	33.2
Tsr4	P25040	20S rRNA accumulation protein 4	0.550381	1.3305	0.89948	1.10225	1.79871	1.40955	0.4654	0.333538	0.130931	0.926787	1.43684	0.309956	0.390777	0.349031	0.168477	18.207	4.7731	14.879	37	14	14	7	10	10	13.546	6.988	38.433	37	14	14	7	10	10	25.658	14.152	54.421	37	14	14	7	10	10	45.6	32.1	27.7	45.6	45.6
Rps17a/b	P14127;P02407	40S ribosomal protein S17-B;40S ribosomal protein S17-A	1.2941	0.932086	0.666576	2.0663	1.61598	1.43405	0.266397	0.630592	0.486663	0.964255	1.70544	0.461217	0.314997	0.325478	0.183426	27.043	16.095	10.698	31	18	34	9	11	12	12.943	8.698	15.205	31	18	34	9	11	12	57.005	3.4558	10.559	31	18	34	9	11	12	54.4	54.4	54.4	54.4	54.4
Def1	P35732	RNA polymerase II degradation factor 1	1.31143	1.34791	1.4547	0.5655	1.69443	1.01156	-0.857234	-0.274442	-0.740553	1.37135	1.0905	-0.624076	0.0744547	0.568592	0.308361	16.969	28.349	45.713	40	14	13	15	10	5	13.625	15.715	14.044	39	14	12	14	10	4	12.215	2.7682	46.547	39	14	12	14	10	4	28.3	21.3	17.6	28.7	28.7
Tif35	Q04067	Eukaryotic translation initiation factor 3 subunit G	1.67535	1.34029	1.50705	1.03379	1.26376	0.781876	-0.723849	-0.442105	-0.787518	1.50757	1.02647	-0.651157	0.167529	0.241023	0.183822	25.902	18.033	24.097	40	21	16	10	15	6	10.621	13.41	27.452	40	21	16	10	15	6	43.578	27.04	20.991	40	21	16	10	15	6	52.9	48.2	41.2	52.9	52.9
Slf1	Q12034	Protein SLF1	2.14286	2.35277	2.50014	1.20502	1.30725	1.74405	-0.890305	-1.12086	-0.897328	2.33192	1.41877	-0.969498	0.179547	0.286299	0.13113	12.622	52.104	9.9601	15	3	6	6	1	3	9.9217	34.751	10.25	15	3	4	6	1	1	14.81	26.612	21.156	15	3	4	6	1	1	20.6	8.9	11.4	23	23
Sro9	P25567	RNA-binding protein SRO9	0.789935	1.31682	1.09634	1.86829	2.33734	2.28139	1.02212	1.03245	1.0314	1.0677	2.16234	1.02866	0.264606	0.256185	0.00568569	12.423	17.799	23.54	37	14	20	7	8	8	14.008	21.242	25.074	37	14	20	7	8	8	12.289	5.7614	13.548	37	13	20	7	8	8	53.7	29.7	61.5	62	62
Syh1	Q02875	SMY2 homolog 2	0.52951	0.752267	0.928786	-0.510663	-0.0126064	-0.105946	-1.32767	-0.718189	-1.15518	0.736854	-0.209738	-1.06701	0.200084	0.264754	0.314162	25.183	15.736	27.063	20	3	16	7	2	10	29.932	25.41	15.179	20	2	16	7	1	10	19.238	26.443	10.034	20	2	16	7	1	10	25.3	8.6	21.6	37.2	37.2
Sgn1	P40561	RNA-binding protein SGN1	-0.470823	-0.425137	-0.349705	0.628634	0.688852	0.719851	0.778881	1.25918	1.18447	-0.415222	0.679112	1.07418	0.0611648	0.0463822	0.258448	7.992	29.595	61.09	8	7	5	0	6	3	9.0618	39.435	35.81	8	7	5	0	6	3	16.904	24.745	36.182	8	7	5	0	6	3	33.2	26.8	21.6	33.2	33.2
Hsp82	P02829	ATP-dependent molecular chaperone HSP82	0.640704	0.286726	0.543299	1.60412	2.05036	1.46562	0.939753	1.24208	1.06647	0.490243	1.7067	1.08277	0.182856	0.30557	0.151823	9.1738	28.289	20.084	10	3	3	1	3	1	15.059	7.1364	0.36197	10	3	2	1	3	0	10.468	22.828	22.219	10	3	2	1	3	0	46.7	38.1	46	13	13
Bre5	P53741	UBP3-associated protein BRE5	0.599375	0.993321	0.897221	-0.892178	-0.492992	-0.625083	-1.55937	-1.33184	-1.44242	0.829972	-0.670084	-1.44454	0.205403	0.203362	0.113776	13.168	23.17	35.052	23	10	22	2	5	12	8.1334	27.956	12.448	22	9	22	2	4	12	28.154	55.514	38.542	22	9	22	2	4	12	48	24.5	41.7	52.2	52.2
Scp160	P06105	Protein SCP160	-1.00842	-0.651224	-0.738206	0.739762	0.939678	0.923934	1.71013	1.48501	1.60677	-0.799282	0.867791	1.60064	0.186263	0.111156	0.112682	15.893	27.247	23.082	127	27	69	30	11	38	16.517	26.493	19.29	127	27	69	30	11	38	14.142	23.346	15.621	127	27	69	30	11	38	52.5	30.2	42	56.6	56.6
Rps3	P05750	40S ribosomal protein S3	1.03077	0.777591	-0.593019	6.70086	6.99367	4.94413	5.61839	6.13822	5.82383	0.405113	6.21289	5.86014	0.873627	1.10849	0.261814	61.568	37.426	169.08	105	58	80	67	40	60	177.72	190.92	52.114	105	58	71	67	40	51	262.46	219.16	150.98	105	58	71	67	40	51	67.5	62.9	74.6	82.1	82.1
Vps30	Q02948	Vacuolar protein sorting-associated protein 30	-0.582652	0.879489	-0.532866	6.68145	7.00697	5.22637	9.80403	6.17578	4.61029	-0.0786764	6.30493	6.86337	0.830169	0.948136	2.66427	143.03	7.1076	129.81	9	7	10	7	5	6	222.38	6.6066	61.022	9	7	7	7	5	3	348.66	14.462	44.716	9	7	7	7	5	3	15.8	1.3	1.3	19.7	19.7
Ubp3	Q01477	Ubiquitin carboxyl-terminal hydrolase 3	-0.044464	0.14535	0.208228	-2.19806	-1.50742	-2.00931	-2.12557	-2.55971	-2.36766	0.103038	-1.90493	-2.35098	0.131552	0.356958	0.217547	24.734	71.498	21.372	17	3	24	10	3	18	39.558	114.16	13.448	17	2	24	10	2	18	13.685	40.124	22.909	16	2	24	10	2	18	16.3	8	28.2	28.2	28.2
																		green = ASC1 RPS2-birA*/birA*
Abbreviations: L = light, M = medium, H = heavy																		yellow = asc1- RPS2-birA*/birA*
																		red = asc1- RPS2-birA*/ASC1 RPS2-birA*
[truncated: 13 more columns]
